# Supplementary material for: Depth-Dependent Characterization of Vertical Cracks in Concrete Using Lamb Wave Active Sensing
Source: Sensors (Basel). 2026 Jul 18;26(14):4563. doi: 10.3390/s26144563 (PMC13417329; doi:10.3390/s26144563)
Supplement: Supplementary file 1 [file sensors-26-04563-s001.zip]

Archive with 1 entries (1 files):
- sensors-4391542-supplementary.pdf
